# Supplementary material for: Persistence of Infectious Canine Distemper Virus in Murine Xenotransplants of Canine Histiocytic Sarcoma Cells after Intratumoral Application
Source: Int J Mol Sci. 2024 Jul 30;25(15):8297. doi: 10.3390/ijms25158297 (PMC11311720; doi:10.3390/ijms25158297)
Supplement: Supplementary file 1 [file ijms-25-08297-s001.zip]

Archive with 1 entries (1 files):
- ijms-3067230-supplementary.pdf
